# Supplementary material for: Mixed Nut Challenge Test (MixNut) as an Efficient Procedure in the Management of Lipid Transfer Protein Allergy
Source: Nutrients. 2025 Dec 6;17(24):3822. doi: 10.3390/nu17243822 (PMC12735923; doi:10.3390/nu17243822)
Supplement: Supplementary file 1 [file nutrients-17-03822-s001.zip]

Archive with 1 entries (1 files):
- nutrients-4002001-supplementary.pdf
